# Supplementary material for: Leucosolenia qingdaoensis sp. nov. (Porifera, Calcarea, Calcaronea, Leucosolenida, Leucosoleniidae), a new species from China
Source: Zookeys. 2020 Jan 22;906:1–11. doi: 10.3897/zookeys.906.47164 (PMC6989565; doi:10.3897/zookeys.906.47164)
Supplement: XML Treatment for Leucosolenia qingdaoensis [file zookeys.906.47164-treatment1.xml]

<!DOCTYPE tp:taxon-treatment
  PUBLIC "-//TaxonX//DTD Taxonomic Treatment Publishing DTD v0 20100105//EN" "tax-treatment-NSO.dtd">
<tp:taxon-treatment xmlns:tp="http://www.plazi.org/taxpub"><tp:treatment-meta><kwd-group><label>Taxon classification</label><kwd><named-content xmlns:xlink="http://www.w3.org/1999/xlink" content-type="kingdom">Animalia</named-content></kwd><kwd><named-content xmlns:xlink="http://www.w3.org/1999/xlink" content-type="order">Leucosolenida</named-content></kwd><kwd><named-content xmlns:xlink="http://www.w3.org/1999/xlink" content-type="family">Leucosoleniidae</named-content></kwd></kwd-group><mixed-citation publication-type="journal"><person-group><name><surname>Chu</surname><given-names>Yan-Ling</given-names></name><name><surname>Gong</surname><given-names>Lin</given-names></name><name><surname>Li</surname><given-names>Xin-Zheng</given-names></name></person-group><article-title><italic><tp:taxon-name><tp:taxon-name-part taxon-name-part-type="genus" reg="Leucosolenia">Leucosolenia</tp:taxon-name-part> <tp:taxon-name-part taxon-name-part-type="species" reg="qingdaoensis">qingdaoensis</tp:taxon-name-part></tp:taxon-name></italic> sp. nov. (<tp:taxon-name><tp:taxon-name-part taxon-name-part-type="phylum">Porifera</tp:taxon-name-part></tp:taxon-name>, <tp:taxon-name><tp:taxon-name-part taxon-name-part-type="class">Calcarea</tp:taxon-name-part></tp:taxon-name>, <tp:taxon-name><tp:taxon-name-part taxon-name-part-type="subclass">Calcaronea</tp:taxon-name-part></tp:taxon-name>, <tp:taxon-name><tp:taxon-name-part taxon-name-part-type="order">Leucosolenida</tp:taxon-name-part></tp:taxon-name>, <tp:taxon-name><tp:taxon-name-part taxon-name-part-type="family">Leucosoleniidae</tp:taxon-name-part></tp:taxon-name>), a new species from China</article-title><source>Zookeys</source><day>22</day><month>1</month><year>2020</year><volume>906</volume><fpage>1</fpage><lpage>11</lpage><pub-id pub-id-type="doi">10.3897/zookeys.906.47164</pub-id></mixed-citation></tp:treatment-meta><tp:nomenclature><tp:taxon-name><object-id xmlns:xlink="http://www.w3.org/1999/xlink" content-type="arpha" xlink:type="simple">2214C588-8741-5B07-8578-D62F623CBE67</object-id>
                <tp:taxon-name-part taxon-name-part-type="genus" reg="Leucosolenia">Leucosolenia</tp:taxon-name-part>
                <tp:taxon-name-part taxon-name-part-type="species" reg="qingdaoensis">qingdaoensis</tp:taxon-name-part>
                <object-id xmlns:xlink="http://www.w3.org/1999/xlink" content-type="zoobank" xlink:type="simple">http://zoobank.org/F0C1D83E-3940-4D4C-B0BB-60A379ED507D</object-id>
              </tp:taxon-name><tp:taxon-status xmlns:xlink="http://www.w3.org/1999/xlink" xlink:type="simple">sp. nov.</tp:taxon-status><xref ref-type="fig" rid="F1">Figs 1</xref><xref ref-type="fig" rid="F2">, 2</xref><xref ref-type="fig" rid="F3">, 3</xref><xref ref-type="fig" rid="F4">, 4</xref><xref ref-type="table" rid="T1">; Tables 1</xref><xref ref-type="table" rid="T2">, 2</xref></tp:nomenclature><tp:treatment-sec sec-type="type material" id="SECID0ENEAE"><title>Type material.</title><p><bold><italic>Holotype</italic></bold>: MBM181606, scallop-breeding pond on southeastern Shandong Peninsula, China, June 1988, 0–0.3 m depth, collected by Shue Li, <named-content xmlns:xlink="http://www.w3.org/1999/xlink" content-type="dwc:verbatimCoordinates" xlink:type="simple"><named-content content-type="geo-json" specific-use="{&#34;type&#34;:&#34;Point&#34;,&#34;coordinates&#34;:[120.183333,35.966667]}" id="NCID0E2EAE" xlink:type="simple">35°58'N, 120°11'E</named-content></named-content>. <bold><italic>Paratype</italic></bold>: MBM181476, Zhonggang, Qingdao, China, 7 June 1984, 0–0.6 m depth, <named-content xmlns:xlink="http://www.w3.org/1999/xlink" content-type="dwc:verbatimCoordinates" xlink:type="simple"><named-content content-type="geo-json" specific-use="{&#34;type&#34;:&#34;Point&#34;,&#34;coordinates&#34;:[120.350000,36.100000]}" id="NCID0EGFAE" xlink:type="simple">36°06'N, 120°21'E</named-content></named-content>.</p></tp:treatment-sec><tp:treatment-sec sec-type="type locality" id="SECID0ELFAE"><title>Type locality.</title><p>Qingdao, Yellow Sea.</p></tp:treatment-sec><tp:treatment-sec sec-type="etymology" id="SECID0EQFAE"><title>Etymology.</title><p>The name is derived from the type locality, Qingdao, China.</p></tp:treatment-sec><tp:treatment-sec sec-type="description" id="SECID0EVFAE"><title>Description.</title><p>The sponge is arborescent, consisting of many thin-walled tubes, which are copiously ramified but never anastomosed. The sponge occurs as growth form. The oscula are terminal on erect tubes. The color of the sponge is white after being preserved in alcohol and in vivo. The external walls of the tubes are hairy, with diactines protruding at right or oblique angles from the body; the surface is minutely hispid, and the consistency is soft and fragile. The holotype measures 21.32 × 3.38 mm (height × width). The wall of the sponge body is very thin, and there is no fully developed inhalant system, the gap between the skeleton and the cell on the wall arrange evenly (Fig. <xref ref-type="fig" rid="F2">2F</xref>); only a small amount of cells is distributed on the thin sponge skeleton (Fig. <xref ref-type="fig" rid="F2">2C–F</xref>), which is a typical asconoid feature. All internal cavities of the sponge are lined by choanocytes.</p><fig id="F2" position="float" orientation="portrait"><object-id xmlns:xlink="http://www.w3.org/1999/xlink" content-type="doi" xlink:type="simple">10.3897/zookeys.906.47164.figure2</object-id><object-id xmlns:xlink="http://www.w3.org/1999/xlink" content-type="arpha" xlink:type="simple">E8F89DE7-CF8A-53BB-B634-567399089502</object-id><label>Figure 2.</label><caption><p><italic><tp:taxon-name><tp:taxon-name-part taxon-name-part-type="genus" reg="Leucosolenia">Leucosolenia</tp:taxon-name-part> <tp:taxon-name-part taxon-name-part-type="species" reg="qingdaoensis">qingdaoensis</tp:taxon-name-part></tp:taxon-name></italic> sp. nov. <bold>A</bold> holotype <bold>B</bold> paratype <bold>C</bold> detail of oscula (stereo microscope) <bold>D</bold> detail of root-like structures (stereo microscope) <bold>E</bold> detail of oscula (optical microscope) <bold>F</bold> detail of root-like structures (optical microscope); arrowhead pointing at the ostium.</p></caption><graphic xmlns:xlink="http://www.w3.org/1999/xlink" xlink:href="zookeys-906-001-g002.jpg" position="float" orientation="portrait" xlink:type="simple" id="oo_374194.jpg"><uri content-type="original_file" xlink:type="simple">https://binary.pensoft.net/fig/374194</uri></graphic></fig></tp:treatment-sec><tp:treatment-sec sec-type="Skeletal arrangement" id="SECID0EHHAE"><title>Skeletal arrangement.</title><p>The skeleton consists of multifarious diactines, sagittal triactines of two types, sagittal tetractines with bent apical actines and triactine-like basal actines; together these form the wall of the ascon-type sponge body.</p><p>In the apical osculum (Fig. <xref ref-type="fig" rid="F2">2C, E</xref>), there are paired actines of triactines and tetractines, some additional tangential diactines, together forming a clear line dividing the apical oscula, and some radial diactines projecting beyond the apical osculum with different length.</p><p>In the sponge body (Fig. <xref ref-type="fig" rid="F2">2C, E</xref>), the triactines and tetractines are regularly arranged, their paired actines are parallel to the apical oscula, and the unpaired actines point downward, with slight folding allowed, but never overlapping; in contrast to the triactines and tetractines, the diactines are arranged more irregularly but generally point downward.</p><p>In the root-like structures (Fig. <xref ref-type="fig" rid="F2">2D, F</xref>), the arrangement of triactines and tetractines is the same as that in the body, but the arrangement of diactines is different; most of them tangentially project beyond the surface, which results in the surface having a slightly hispid appearance.</p><p>By observing the sponge tissue taken from different parts, it is clear that as the diameter of the tubes decreases, the contents of small diactines and small triactines increase. This observation can suggest that in the growth zone spiculogenesis is more intense.</p></tp:treatment-sec><tp:treatment-sec sec-type="Spicules" id="SECID0E6HAE"><title>Spicules.</title><p><bold><italic>Diactines.</italic></bold> There is only one type of diactine (Fig. <xref ref-type="fig" rid="F3">3A1–3</xref>), though the diactines vary in size and shape, their width varies from 24 µm to 61 µm, the length of diactines vary from 43 µm to 421 µm but half of the diactines present a length of 200–300 µm (Fig. <xref ref-type="fig" rid="F4">4</xref>). The shapes of the diactines are straight or slightly curved in different directions. The variation in <italic><tp:taxon-name><tp:taxon-name-part taxon-name-part-type="genus" reg="Leucosolenia">Leucosolenia</tp:taxon-name-part></tp:taxon-name></italic> is very common and considerable.</p><p><bold><italic>Triactines.</italic></bold> Two types of triactines are present, with actines straight or undulated. Their ends are generally sharp or asymmetrical (Fig. <xref ref-type="fig" rid="F3">3B1</xref>–<xref ref-type="fig" rid="F2">2</xref>). The paired actines are slightly curved. Some deformations are present.</p><p>Type 1: triactines with paired actines longer than unpaired actines (Fig. <xref ref-type="fig" rid="F3">3B1</xref>): unpaired actines 42–105 × 3–5 µm; paired actines 63–105 × 3–5 µm.</p><p>Type 2: triactines with unpaired actines longer than paired ones (Fig. <xref ref-type="fig" rid="F3">3B2</xref>): unpaired actines 76–129 × 3–4 µm; paired actines 60–104 × 3–4 µm.</p><p><bold><italic>Tetractines.</italic></bold> A relatively small number of tetractines are observed, approximately 10 per 100 spicules, with straight and fusiform actines (Fig. <xref ref-type="fig" rid="F3">3C1</xref>–<xref ref-type="fig" rid="F2">2</xref>). The tetractines are similar to triactines but with the addition of apical actines, the apical actines are fairly stout and short, sharply pointed and curved: unpaired actines 93–119 × 2–5 µm; paired actines 50–93 × 2–5 µm; apical actines 11–29 × 2–5 µm.</p><fig id="F3" position="float" orientation="portrait"><object-id xmlns:xlink="http://www.w3.org/1999/xlink" content-type="doi" xlink:type="simple">10.3897/zookeys.906.47164.figure3</object-id><object-id xmlns:xlink="http://www.w3.org/1999/xlink" content-type="arpha" xlink:type="simple">2637FF71-57EE-56B9-BDC3-194FFC9A446D</object-id><label>Figure 3.</label><caption><p>Spicules of <italic><tp:taxon-name><tp:taxon-name-part taxon-name-part-type="genus" reg="Leucosolenia">Leucosolenia</tp:taxon-name-part> <tp:taxon-name-part taxon-name-part-type="species" reg="qingdaoensis">qingdaoensis</tp:taxon-name-part></tp:taxon-name></italic> sp. nov. (holotype) A1–3 = diactines; B1 = triactines of type 1; B2 = triactines of type 2; C1–2 = tetractines.</p></caption><graphic xmlns:xlink="http://www.w3.org/1999/xlink" xlink:href="zookeys-906-001-g003.jpg" position="float" orientation="portrait" xlink:type="simple" id="oo_374195.jpg"><uri content-type="original_file" xlink:type="simple">https://binary.pensoft.net/fig/374195</uri></graphic></fig><fig id="F4" position="float" orientation="portrait"><object-id xmlns:xlink="http://www.w3.org/1999/xlink" content-type="doi" xlink:type="simple">10.3897/zookeys.906.47164.figure4</object-id><object-id xmlns:xlink="http://www.w3.org/1999/xlink" content-type="arpha" xlink:type="simple">94DB6408-B36E-535F-897B-2A8948215AAF</object-id><label>Figure 4.</label><caption><p><italic><tp:taxon-name><tp:taxon-name-part taxon-name-part-type="genus" reg="Leucosolenia">Leucosolenia</tp:taxon-name-part> <tp:taxon-name-part taxon-name-part-type="species" reg="qingdaoensis">qingdaoensis</tp:taxon-name-part></tp:taxon-name></italic> sp. nov. Size-class distribution of diactines (holotype).</p></caption><graphic xmlns:xlink="http://www.w3.org/1999/xlink" xlink:href="zookeys-906-001-g004.jpg" position="float" orientation="portrait" xlink:type="simple" id="oo_374196.jpg"><uri content-type="original_file" xlink:type="simple">https://binary.pensoft.net/fig/374196</uri></graphic></fig></tp:treatment-sec><tp:treatment-sec sec-type="remarks" id="SECID0ETLAE"><title>Remarks.</title><p>Three species described by Tanita (<italic><tp:taxon-name><tp:taxon-name-part taxon-name-part-type="genus" reg="Leucosolenia">L.</tp:taxon-name-part> <tp:taxon-name-part taxon-name-part-type="species" reg="minuta">minuta</tp:taxon-name-part></tp:taxon-name></italic>, <italic><tp:taxon-name><tp:taxon-name-part taxon-name-part-type="genus" reg="Leucosolenia">L.</tp:taxon-name-part> <tp:taxon-name-part taxon-name-part-type="species" reg="pyriformis">pyriformis</tp:taxon-name-part></tp:taxon-name></italic>, and <italic><tp:taxon-name><tp:taxon-name-part taxon-name-part-type="genus" reg="Leucosolenia">L.</tp:taxon-name-part> <tp:taxon-name-part taxon-name-part-type="species" reg="serica">serica</tp:taxon-name-part></tp:taxon-name></italic>) exhibit only regular (equiangular and equiradiate) spicules. This characteristic does not fit the description of <italic><tp:taxon-name><tp:taxon-name-part taxon-name-part-type="genus" reg="Leucosolenia">Leucosolenia</tp:taxon-name-part></tp:taxon-name></italic>, <italic><tp:taxon-name><tp:taxon-name-part taxon-name-part-type="genus" reg="Leucosolenia">L.</tp:taxon-name-part> <tp:taxon-name-part taxon-name-part-type="species" reg="qingdaoensis">qingdaoensis</tp:taxon-name-part></tp:taxon-name></italic> sp. nov. can be easily differentiated from the 12 species of <italic><tp:taxon-name><tp:taxon-name-part taxon-name-part-type="genus" reg="Leucosolenia">Leucosolenia</tp:taxon-name-part></tp:taxon-name></italic> reported from the Pacific Ocean. The skeletal compositions of these species are shown in Table <xref ref-type="table" rid="T1">1</xref>.</p><table-wrap id="T1" position="float" orientation="portrait"><label>Table 1.</label><caption><p>Spicules dimensions of <italic><tp:taxon-name><tp:taxon-name-part taxon-name-part-type="genus" reg="Leucosolenia">Leucosolenia</tp:taxon-name-part></tp:taxon-name></italic> Bowerbank, 1864 in the Pacific Ocean. Measurements are reported in µm.</p></caption><table id="TID0EVHAG" rules="all"><tbody><tr><td rowspan="3" colspan="1"/><td rowspan="1" colspan="2">
                        <bold>Triactines</bold>
                      </td><td rowspan="1" colspan="3">
                        <bold>Tetractines</bold>
                      </td><td rowspan="2" colspan="1">
                        <bold>Diactines</bold>
                      </td><td rowspan="3" colspan="1">
                        <bold>References</bold>
                      </td></tr><tr><td rowspan="1" colspan="1">
                        <bold>Unpaired</bold>
                      </td><td rowspan="1" colspan="1">
                        <bold>Paired</bold>
                      </td><td rowspan="1" colspan="1">
                        <bold>Unpaired</bold>
                      </td><td rowspan="1" colspan="1">
                        <bold>Paired</bold>
                      </td><td rowspan="1" colspan="1">
                        <bold>Apical</bold>
                      </td></tr><tr><td rowspan="1" colspan="1">
                        <bold>Length/Width</bold>
                      </td><td rowspan="1" colspan="1">
                        <bold>Length/Width</bold>
                      </td><td rowspan="1" colspan="1">
                        <bold>Length/Width</bold>
                      </td><td rowspan="1" colspan="1">
                        <bold>Length/Width</bold>
                      </td><td rowspan="1" colspan="1">
                        <bold>Length/Width</bold>
                      </td><td rowspan="1" colspan="1">
                        <bold>Length/Width</bold>
                      </td></tr><tr><td rowspan="2" colspan="1">
                        <italic><tp:taxon-name><tp:taxon-name-part taxon-name-part-type="genus" reg="Leucosolenia">L.</tp:taxon-name-part> <tp:taxon-name-part taxon-name-part-type="species" reg="albatrossi">albatrossi</tp:taxon-name-part></tp:taxon-name></italic>
                      </td><td rowspan="1" colspan="1">70–90/8</td><td rowspan="1" colspan="1">80–100/8</td><td rowspan="1" colspan="1">70–90/8</td><td rowspan="1" colspan="1">80–100/8</td><td rowspan="1" colspan="1">40–60/6</td><td rowspan="1" colspan="1">70–90/8</td><td rowspan="2" colspan="1">
                        <xref ref-type="bibr" rid="B6">Hôzawa 1918</xref>
                      </td></tr><tr><td rowspan="1" colspan="1">60–90/8</td><td rowspan="1" colspan="1">130–240/8</td><td rowspan="1" colspan="1">60–90/8</td><td rowspan="1" colspan="1">130–240/8</td><td rowspan="1" colspan="1">40–60/6–8</td><td rowspan="1" colspan="1">–</td></tr><tr><td rowspan="2" colspan="1">
                        <italic><tp:taxon-name><tp:taxon-name-part taxon-name-part-type="genus" reg="Leucosolenia">L.</tp:taxon-name-part> <tp:taxon-name-part taxon-name-part-type="species" reg="australis">australis</tp:taxon-name-part></tp:taxon-name></italic>
                      </td><td rowspan="1" colspan="1">69–122/6</td><td rowspan="1" colspan="1">66–106/6</td><td rowspan="1" colspan="1">66–119/6</td><td rowspan="1" colspan="1">69–99/7</td><td rowspan="1" colspan="1">27–41/4</td><td rowspan="1" colspan="1">41–49/1</td><td rowspan="2" colspan="1">
                        <xref ref-type="bibr" rid="B1">Azevedo et al. 2009</xref>
                      </td></tr><tr><td rowspan="1" colspan="1">–</td><td rowspan="1" colspan="1">–</td><td rowspan="1" colspan="1">–</td><td rowspan="1" colspan="1">–</td><td rowspan="1" colspan="1">–</td><td rowspan="1" colspan="1">63–347/7</td></tr><tr><td rowspan="1" colspan="1">
                        <italic><tp:taxon-name><tp:taxon-name-part taxon-name-part-type="genus" reg="Leucosolenia">L.</tp:taxon-name-part> <tp:taxon-name-part taxon-name-part-type="species" reg="echinata">echinata</tp:taxon-name-part></tp:taxon-name></italic>
                      </td><td rowspan="1" colspan="1">100/10</td><td rowspan="1" colspan="1">130/10</td><td rowspan="1" colspan="1">130/15</td><td rowspan="1" colspan="1">150/15</td><td rowspan="1" colspan="1">70/15</td><td rowspan="1" colspan="1">240–730/10–5</td><td rowspan="1" colspan="1">
                        <xref ref-type="bibr" rid="B9">Kirk 1893</xref>
                      </td></tr><tr><td rowspan="2" colspan="1">
                        <italic><tp:taxon-name><tp:taxon-name-part taxon-name-part-type="genus" reg="Leucosolenia">L.</tp:taxon-name-part> <tp:taxon-name-part taxon-name-part-type="species" reg="eleanor">eleanor</tp:taxon-name-part></tp:taxon-name></italic>
                      </td><td rowspan="1" colspan="1">80/7</td><td rowspan="1" colspan="1">80/7</td><td rowspan="1" colspan="1">140/9</td><td rowspan="1" colspan="1">140/9</td><td rowspan="1" colspan="1">140/9</td><td rowspan="1" colspan="1">105/4</td><td rowspan="2" colspan="1">
                        <xref ref-type="bibr" rid="B11">Laubenfels 1932</xref>
                      </td></tr><tr><td rowspan="1" colspan="1">140/7</td><td rowspan="1" colspan="1">140/7</td><td rowspan="1" colspan="1">–</td><td rowspan="1" colspan="1">–</td><td rowspan="1" colspan="1">–</td><td rowspan="1" colspan="1">434/9</td></tr><tr><td rowspan="2" colspan="1">
                        <italic><tp:taxon-name><tp:taxon-name-part taxon-name-part-type="genus" reg="Leucosolenia">L.</tp:taxon-name-part> <tp:taxon-name-part taxon-name-part-type="species" reg="feuerlandica">feuerlandica</tp:taxon-name-part></tp:taxon-name></italic>
                      </td><td rowspan="1" colspan="1">50–70/12–18</td><td rowspan="1" colspan="1">70–95/12–18</td><td rowspan="1" colspan="1">60–70/8–10</td><td rowspan="1" colspan="1">75–90/8–10</td><td rowspan="1" colspan="1">40–50/6–8</td><td rowspan="1" colspan="1">70–90/4–6</td><td rowspan="2" colspan="1">Tanita 1942</td></tr><tr><td rowspan="1" colspan="1">60–70/8–10</td><td rowspan="1" colspan="1">75–90/8–10</td><td rowspan="1" colspan="1">–</td><td rowspan="1" colspan="1">–</td><td rowspan="1" colspan="1">–</td><td rowspan="1" colspan="1">–</td></tr><tr><td rowspan="1" colspan="1">
                        <italic><tp:taxon-name><tp:taxon-name-part taxon-name-part-type="genus" reg="Leucosolenia">L.</tp:taxon-name-part> <tp:taxon-name-part taxon-name-part-type="species" reg="lucasi">lucasi</tp:taxon-name-part></tp:taxon-name></italic>
                      </td><td rowspan="1" colspan="1">100/5</td><td rowspan="1" colspan="1">70/5</td><td rowspan="1" colspan="1">100/5</td><td rowspan="1" colspan="1">70/5</td><td rowspan="1" colspan="1">&lt;70/5</td><td rowspan="1" colspan="1">160/5</td><td rowspan="1" colspan="1">
                        <xref ref-type="bibr" rid="B4">Dendy 1891</xref>
                      </td></tr><tr><td rowspan="2" colspan="1">
                        <italic><tp:taxon-name><tp:taxon-name-part taxon-name-part-type="genus" reg="Leucosolenia">L.</tp:taxon-name-part> <tp:taxon-name-part taxon-name-part-type="species" reg="macquariensis">macquariensis</tp:taxon-name-part></tp:taxon-name></italic>
                      </td><td rowspan="1" colspan="1">980/9</td><td rowspan="1" colspan="1">980/9</td><td rowspan="1" colspan="1">980/9</td><td rowspan="1" colspan="1">980/9</td><td rowspan="1" colspan="1">–</td><td rowspan="1" colspan="1">140/6</td><td rowspan="2" colspan="1">
                        <xref ref-type="bibr" rid="B5">Dendy 1918</xref>
                      </td></tr><tr><td rowspan="1" colspan="1">–</td><td rowspan="1" colspan="1">–</td><td rowspan="1" colspan="1">–</td><td rowspan="1" colspan="1">–</td><td rowspan="1" colspan="1">–</td><td rowspan="1" colspan="1">90/5</td></tr><tr><td rowspan="2" colspan="1">
                        <italic><tp:taxon-name><tp:taxon-name-part taxon-name-part-type="genus" reg="Leucosolenia">L.</tp:taxon-name-part> <tp:taxon-name-part taxon-name-part-type="species" reg="minuta">minuta</tp:taxon-name-part></tp:taxon-name></italic>
                      </td><td rowspan="1" colspan="1">130–175/14–18</td><td rowspan="1" colspan="1">130–175/14–18</td><td rowspan="1" colspan="1">60–75/8–10</td><td rowspan="1" colspan="1">60–75/8–10</td><td rowspan="1" colspan="1">50–60/7–10</td><td rowspan="1" colspan="1">–</td><td rowspan="2" colspan="1">
                        <xref ref-type="bibr" rid="B18">Tanita 1943</xref>
                      </td></tr><tr><td rowspan="1" colspan="1">60–75/8–10</td><td rowspan="1" colspan="1">60–75/8–10</td><td rowspan="1" colspan="1">–</td><td rowspan="1" colspan="1">–</td><td rowspan="1" colspan="1">–</td><td rowspan="1" colspan="1">–</td></tr><tr><td rowspan="1" colspan="1">
                        <italic><tp:taxon-name><tp:taxon-name-part taxon-name-part-type="genus" reg="Leucosolenia">L.</tp:taxon-name-part> <tp:taxon-name-part taxon-name-part-type="species" reg="mollis">mollis</tp:taxon-name-part></tp:taxon-name></italic>
                      </td><td rowspan="1" colspan="1">70–130/6–8</td><td rowspan="1" colspan="1">90–140/6–8</td><td rowspan="1" colspan="1">70–130/6–8</td><td rowspan="1" colspan="1">90–140/6–8</td><td rowspan="1" colspan="1">35–55/6</td><td rowspan="1" colspan="1">230–400/7–10</td><td rowspan="1" colspan="1">
                        <xref ref-type="bibr" rid="B15">Tanita 1941</xref>
                      </td></tr><tr><td rowspan="3" colspan="1">
                        <italic><tp:taxon-name><tp:taxon-name-part taxon-name-part-type="genus" reg="Leucosolenia">L.</tp:taxon-name-part> <tp:taxon-name-part taxon-name-part-type="species" reg="nautilia">nautilia</tp:taxon-name-part></tp:taxon-name></italic>
                      </td><td rowspan="1" colspan="1">140/9</td><td rowspan="1" colspan="1">140/9</td><td rowspan="1" colspan="1">140/9</td><td rowspan="1" colspan="1">140/9</td><td rowspan="1" colspan="1">30/8</td><td rowspan="1" colspan="1">400/10</td><td rowspan="3" colspan="1">
                        <xref ref-type="bibr" rid="B11">Laubenfels 1932</xref>
                      </td></tr><tr><td rowspan="1" colspan="1">–</td><td rowspan="1" colspan="1">–</td><td rowspan="1" colspan="1">–</td><td rowspan="1" colspan="1">–</td><td rowspan="1" colspan="1">–</td><td rowspan="1" colspan="1">140/4</td></tr><tr><td rowspan="1" colspan="1">–</td><td rowspan="1" colspan="1">–</td><td rowspan="1" colspan="1">–</td><td rowspan="1" colspan="1">–</td><td rowspan="1" colspan="1">–</td><td rowspan="1" colspan="1">1000/20</td></tr><tr><td rowspan="1" colspan="1">
                        <italic><tp:taxon-name><tp:taxon-name-part taxon-name-part-type="genus" reg="Leucosolenia">L.</tp:taxon-name-part> <tp:taxon-name-part taxon-name-part-type="species" reg="pyriformis">pyriformis</tp:taxon-name-part></tp:taxon-name></italic>
                      </td><td rowspan="1" colspan="1">180–190/12–18</td><td rowspan="1" colspan="1">180–190/12–18</td><td rowspan="1" colspan="1">180–190/12–18</td><td rowspan="1" colspan="1">180–190/12–18</td><td rowspan="1" colspan="1">150–260/8–15</td><td rowspan="1" colspan="1">630–800/40–55</td><td rowspan="1" colspan="1">
                        <xref ref-type="bibr" rid="B18">Tanita 1943</xref>
                      </td></tr><tr><td rowspan="2" colspan="1">
                        <italic><tp:taxon-name><tp:taxon-name-part taxon-name-part-type="genus" reg="Leucosolenia">L.</tp:taxon-name-part> <tp:taxon-name-part taxon-name-part-type="species" reg="rosea">rosea</tp:taxon-name-part></tp:taxon-name></italic>
                      </td><td rowspan="1" colspan="1">300/70</td><td rowspan="1" colspan="1">300/70</td><td rowspan="1" colspan="1">140/10</td><td rowspan="1" colspan="1">140/10</td><td rowspan="1" colspan="1">110/8</td><td rowspan="1" colspan="1">–</td><td rowspan="2" colspan="1">Kirk 1896</td></tr><tr><td rowspan="1" colspan="1">200/18</td><td rowspan="1" colspan="1">200/18</td><td rowspan="1" colspan="1">–</td><td rowspan="1" colspan="1">–</td><td rowspan="1" colspan="1">–</td><td rowspan="1" colspan="1">–</td></tr><tr><td rowspan="1" colspan="1">
                        <italic><tp:taxon-name><tp:taxon-name-part taxon-name-part-type="genus" reg="Leucosolenia">L.</tp:taxon-name-part> <tp:taxon-name-part taxon-name-part-type="species" reg="serica">serica</tp:taxon-name-part></tp:taxon-name></italic>
                      </td><td rowspan="1" colspan="1">140–210/7–8</td><td rowspan="1" colspan="1">140–210/7–8</td><td rowspan="1" colspan="1">140–210/7–8</td><td rowspan="1" colspan="1">140–210/7–8</td><td rowspan="1" colspan="1">90–135/8–10</td><td rowspan="1" colspan="1">–</td><td rowspan="1" colspan="1">Tanita 1942</td></tr><tr><td rowspan="1" colspan="1">
                        <italic><tp:taxon-name><tp:taxon-name-part taxon-name-part-type="genus" reg="Leucosolenia">L.</tp:taxon-name-part> <tp:taxon-name-part taxon-name-part-type="species" reg="tenera">tenera</tp:taxon-name-part></tp:taxon-name></italic>
                      </td><td rowspan="1" colspan="1">80–180/7–10</td><td rowspan="1" colspan="1">90–210/7–10</td><td rowspan="1" colspan="1">80–180/7–10</td><td rowspan="1" colspan="1">90–210/7–10</td><td rowspan="1" colspan="1">30–10/6–8</td><td rowspan="1" colspan="1">200–530/8–12</td><td rowspan="1" colspan="1">
                        <xref ref-type="bibr" rid="B14">Tanita 1940</xref>
                      </td></tr><tr><td rowspan="3" colspan="1">
                        <italic><tp:taxon-name><tp:taxon-name-part taxon-name-part-type="genus" reg="Leucosolenia">L.</tp:taxon-name-part> <tp:taxon-name-part taxon-name-part-type="species" reg="ventosa">ventosa</tp:taxon-name-part></tp:taxon-name></italic>
                      </td><td rowspan="1" colspan="1">100–120/10</td><td rowspan="1" colspan="1">85–100/10</td><td rowspan="1" colspan="1">–</td><td rowspan="1" colspan="1">–</td><td rowspan="1" colspan="1">–</td><td rowspan="1" colspan="1">–</td><td rowspan="3" colspan="1">
                        <xref ref-type="bibr" rid="B7">Hôzawa 1940</xref>
                      </td></tr><tr><td rowspan="1" colspan="1">150–180/20–25</td><td rowspan="1" colspan="1">140–150/20–25</td><td rowspan="1" colspan="1">–</td><td rowspan="1" colspan="1">–</td><td rowspan="1" colspan="1">–</td><td rowspan="1" colspan="1">–</td></tr><tr><td rowspan="1" colspan="1">100–120/10–14</td><td rowspan="1" colspan="1">70–90/10–14</td><td rowspan="1" colspan="1">–</td><td rowspan="1" colspan="1">–</td><td rowspan="1" colspan="1">–</td><td rowspan="1" colspan="1">–</td></tr><tr><td rowspan="2" colspan="1"><italic><tp:taxon-name><tp:taxon-name-part taxon-name-part-type="genus" reg="Leucosolenia">L.</tp:taxon-name-part> <tp:taxon-name-part taxon-name-part-type="species" reg="qingdaoensis">qingdaoensis</tp:taxon-name-part></tp:taxon-name></italic> sp. nov.</td><td rowspan="1" colspan="1">42–104/3–5</td><td rowspan="1" colspan="1">63–105/3–5</td><td rowspan="1" colspan="1">93–119/2–5</td><td rowspan="1" colspan="1">50–93/2–5</td><td rowspan="1" colspan="1">11–29/2–5</td><td rowspan="1" colspan="1">43–422/4–7</td><td rowspan="2" colspan="1">Present paper</td></tr><tr><td rowspan="1" colspan="1">76–129/3–4</td><td rowspan="1" colspan="1">60–104/3–4</td><td rowspan="1" colspan="1">–</td><td rowspan="1" colspan="1">–</td><td rowspan="1" colspan="1">–</td><td rowspan="1" colspan="1">–</td></tr></tbody></table></table-wrap><p>The new species exhibits one type of diactine. In <italic><tp:taxon-name><tp:taxon-name-part taxon-name-part-type="genus" reg="Leucosolenia">L.</tp:taxon-name-part> <tp:taxon-name-part taxon-name-part-type="species" reg="ventosa">ventosa</tp:taxon-name-part></tp:taxon-name></italic> and <italic><tp:taxon-name><tp:taxon-name-part taxon-name-part-type="genus" reg="Leucosolenia">L.</tp:taxon-name-part> <tp:taxon-name-part taxon-name-part-type="species" reg="rosea">rosea</tp:taxon-name-part></tp:taxon-name></italic>, there is no record of diactines, and in <italic><tp:taxon-name><tp:taxon-name-part taxon-name-part-type="genus" reg="Leucosolenia">L.</tp:taxon-name-part> <tp:taxon-name-part taxon-name-part-type="species" reg="mollis">mollis</tp:taxon-name-part></tp:taxon-name></italic> and <italic><tp:taxon-name><tp:taxon-name-part taxon-name-part-type="genus" reg="Leucosolenia">L.</tp:taxon-name-part> <tp:taxon-name-part taxon-name-part-type="species" reg="nautilia">nautilia</tp:taxon-name-part></tp:taxon-name></italic>, there are two types of diactines. The triactines of <italic><tp:taxon-name><tp:taxon-name-part taxon-name-part-type="genus" reg="Leucosolenia">L.</tp:taxon-name-part> <tp:taxon-name-part taxon-name-part-type="species" reg="ventosa">ventosa</tp:taxon-name-part></tp:taxon-name></italic> are 2–8 times thicker than those in the new species; the triactines of <italic><tp:taxon-name><tp:taxon-name-part taxon-name-part-type="genus" reg="Leucosolenia">L.</tp:taxon-name-part> <tp:taxon-name-part taxon-name-part-type="species" reg="rosea">rosea</tp:taxon-name-part></tp:taxon-name></italic> are 10–35 times thicker than in the new species; and <italic><tp:taxon-name><tp:taxon-name-part taxon-name-part-type="genus" reg="Leucosolenia">L.</tp:taxon-name-part> <tp:taxon-name-part taxon-name-part-type="species" reg="mollis">mollis</tp:taxon-name-part></tp:taxon-name></italic> only has one type of triactine and all rays being nearly equally thick. The diactines of <italic><tp:taxon-name><tp:taxon-name-part taxon-name-part-type="genus" reg="Leucosolenia">L.</tp:taxon-name-part> <tp:taxon-name-part taxon-name-part-type="species" reg="nautilia">nautilia</tp:taxon-name-part></tp:taxon-name></italic> are extremely large, with a length of 1 mm and a thickness of 20 µm (<xref ref-type="bibr" rid="B11">Laubenfels 1932</xref>), while in the new species the diactines are less than 8 µm thick. <xref ref-type="bibr" rid="B11">Laubenfels (1932)</xref> gave few details on the actines, but <italic><tp:taxon-name><tp:taxon-name-part taxon-name-part-type="genus" reg="Leucosolenia">L.</tp:taxon-name-part> <tp:taxon-name-part taxon-name-part-type="species" reg="nautilia">nautilia</tp:taxon-name-part></tp:taxon-name></italic> differs from the new species by having only one type of triactine.</p><p>The difference between <italic><tp:taxon-name><tp:taxon-name-part taxon-name-part-type="genus" reg="Leucosolenia">L.</tp:taxon-name-part> <tp:taxon-name-part taxon-name-part-type="species" reg="albatrossi">albatrossi</tp:taxon-name-part></tp:taxon-name></italic> and the new species is obvious. The diactines of <italic><tp:taxon-name><tp:taxon-name-part taxon-name-part-type="genus" reg="Leucosolenia">L.</tp:taxon-name-part> <tp:taxon-name-part taxon-name-part-type="species" reg="albatrossi">albatrossi</tp:taxon-name-part></tp:taxon-name></italic> are club-shaped, while the diactines of the new species are spindle-shaped.</p><p>The sagittal triactines of the new species distinguish it from <italic><tp:taxon-name><tp:taxon-name-part taxon-name-part-type="genus" reg="Leucosolenia">L.</tp:taxon-name-part> <tp:taxon-name-part taxon-name-part-type="species" reg="macquariensis">macquariensis</tp:taxon-name-part></tp:taxon-name></italic>, <italic><tp:taxon-name><tp:taxon-name-part taxon-name-part-type="genus" reg="Leucosolenia">L.</tp:taxon-name-part> <tp:taxon-name-part taxon-name-part-type="species" reg="tenera">tenera</tp:taxon-name-part></tp:taxon-name></italic>, and <italic><tp:taxon-name><tp:taxon-name-part taxon-name-part-type="genus" reg="Leucosolenia">L.</tp:taxon-name-part> <tp:taxon-name-part taxon-name-part-type="species" reg="eleanor">eleanor</tp:taxon-name-part></tp:taxon-name></italic>. The new species have two types of sagittal triactines, while <italic><tp:taxon-name><tp:taxon-name-part taxon-name-part-type="genus" reg="Leucosolenia">L.</tp:taxon-name-part> <tp:taxon-name-part taxon-name-part-type="species" reg="macquariensis">macquariensis</tp:taxon-name-part></tp:taxon-name></italic> and <italic><tp:taxon-name><tp:taxon-name-part taxon-name-part-type="genus" reg="Leucosolenia">L.</tp:taxon-name-part> <tp:taxon-name-part taxon-name-part-type="species" reg="tenera">tenera</tp:taxon-name-part></tp:taxon-name></italic> only have one type of sagittal triactine, with rays of approximately equal length. <italic><tp:taxon-name><tp:taxon-name-part taxon-name-part-type="genus" reg="Leucosolenia">Leucosolenia</tp:taxon-name-part> <tp:taxon-name-part taxon-name-part-type="species" reg="eleanor">eleanor</tp:taxon-name-part></tp:taxon-name></italic> have both sagittal and regular triactines.</p><p>The new species, with slender and long diactines, the longest diactines 5 times longer than those of <italic><tp:taxon-name><tp:taxon-name-part taxon-name-part-type="genus" reg="Leucosolenia">L.</tp:taxon-name-part> <tp:taxon-name-part taxon-name-part-type="species" reg="feuerlandica">feuerlandica</tp:taxon-name-part></tp:taxon-name></italic>, is distinct from that species. Additionally, the triactines of the new species are sagittal, and the actines straight or undulated. However, the triactines of <italic><tp:taxon-name><tp:taxon-name-part taxon-name-part-type="genus" reg="Leucosolenia">L.</tp:taxon-name-part> <tp:taxon-name-part taxon-name-part-type="species" reg="feuerlandica">feuerlandica</tp:taxon-name-part></tp:taxon-name></italic> are pseudoderm sagittal and are tripod-shaped.</p><p><italic><tp:taxon-name><tp:taxon-name-part taxon-name-part-type="genus" reg="Leucosolenia">Leucosolenia</tp:taxon-name-part> <tp:taxon-name-part taxon-name-part-type="species" reg="echinata">echinata</tp:taxon-name-part></tp:taxon-name></italic>, <italic><tp:taxon-name><tp:taxon-name-part taxon-name-part-type="genus" reg="Leucosolenia">L.</tp:taxon-name-part> <tp:taxon-name-part taxon-name-part-type="species" reg="lucasi">lucasi</tp:taxon-name-part></tp:taxon-name></italic>, and <italic><tp:taxon-name><tp:taxon-name-part taxon-name-part-type="genus" reg="Leucosolenia">L.</tp:taxon-name-part> <tp:taxon-name-part taxon-name-part-type="species" reg="qingdaoensis">qingdaoensis</tp:taxon-name-part></tp:taxon-name></italic> sp. nov. have many features in common, including their body shape, colour in alcohol, general arrangement, shape of diactines, and apical ray, but they show important differences in the shape of their triactines. The new species has two types of triactines; <italic><tp:taxon-name><tp:taxon-name-part taxon-name-part-type="genus" reg="Leucosolenia">L.</tp:taxon-name-part> <tp:taxon-name-part taxon-name-part-type="species" reg="lucasi">lucasi</tp:taxon-name-part></tp:taxon-name></italic> and <italic><tp:taxon-name><tp:taxon-name-part taxon-name-part-type="genus" reg="Leucosolenia">L.</tp:taxon-name-part> <tp:taxon-name-part taxon-name-part-type="species" reg="echinata">echinata</tp:taxon-name-part></tp:taxon-name></italic> only have one type of triactine. The triactines of <italic><tp:taxon-name><tp:taxon-name-part taxon-name-part-type="genus" reg="Leucosolenia">L.</tp:taxon-name-part> <tp:taxon-name-part taxon-name-part-type="species" reg="lucasi">lucasi</tp:taxon-name-part></tp:taxon-name></italic> are sagittal, but the three angles are roughly equal; the triactines of <italic><tp:taxon-name><tp:taxon-name-part taxon-name-part-type="genus" reg="Leucosolenia">L.</tp:taxon-name-part> <tp:taxon-name-part taxon-name-part-type="species" reg="echinata">echinata</tp:taxon-name-part></tp:taxon-name></italic> are generally regular, and frequently slightly sagittal, with the oral angle largest and the basal ray longest.</p><table-wrap id="T2" position="float" orientation="portrait"><label>Table 2.</label><caption><p>Spicules measurements of <italic><tp:taxon-name><tp:taxon-name-part taxon-name-part-type="genus" reg="Leucosolenia">Leucosolenia</tp:taxon-name-part> <tp:taxon-name-part taxon-name-part-type="species" reg="qingdaoensis">qingdaoensis</tp:taxon-name-part></tp:taxon-name></italic> sp. nov. (holotype).</p></caption><table id="TID0ELIBG" rules="all"><tbody><tr><td rowspan="2" colspan="1"/><td rowspan="1" colspan="4">
                        <bold>length(µm)</bold>
                      </td><td rowspan="1" colspan="5">
                        <bold>width(µm)</bold>
                      </td></tr><tr><td rowspan="1" colspan="1">
                        <bold>min</bold>
                      </td><td rowspan="1" colspan="1">
                        <bold>mean</bold>
                      </td><td rowspan="1" colspan="1">
                        <bold>max</bold>
                      </td><td rowspan="1" colspan="1">
                        <bold>sd</bold>
                      </td><td rowspan="1" colspan="1">
                        <bold>min</bold>
                      </td><td rowspan="1" colspan="1">
                        <bold>mean</bold>
                      </td><td rowspan="1" colspan="1">
                        <bold>max</bold>
                      </td><td rowspan="1" colspan="1">
                        <bold>sd</bold>
                      </td><td rowspan="1" colspan="1">
                        <bold>n</bold>
                      </td></tr><tr><td rowspan="1" colspan="1">Diactines</td><td rowspan="1" colspan="1">43</td><td rowspan="1" colspan="1">219</td><td rowspan="1" colspan="1">422</td><td rowspan="1" colspan="1">
                        <italic>93</italic>
                      </td><td rowspan="1" colspan="1">1</td><td rowspan="1" colspan="1">4</td><td rowspan="1" colspan="1">7</td><td rowspan="1" colspan="1">
                        <italic>1.7</italic>
                      </td><td rowspan="1" colspan="1">50</td></tr><tr><td rowspan="1" colspan="10">Triactines 1</td></tr><tr><td rowspan="1" colspan="1">paired</td><td rowspan="1" colspan="1">63</td><td rowspan="1" colspan="1">83</td><td rowspan="1" colspan="1">105</td><td rowspan="1" colspan="1">
                        <italic>9</italic>
                      </td><td rowspan="1" colspan="1">3</td><td rowspan="1" colspan="1">4</td><td rowspan="1" colspan="1">5</td><td rowspan="1" colspan="1">
                        <italic>0.8</italic>
                      </td><td rowspan="1" colspan="1">50</td></tr><tr><td rowspan="1" colspan="1">unpaired</td><td rowspan="1" colspan="1">42</td><td rowspan="1" colspan="1">66</td><td rowspan="1" colspan="1">105</td><td rowspan="1" colspan="1">
                        <italic>13</italic>
                      </td><td rowspan="1" colspan="1">–</td><td rowspan="1" colspan="1">–</td><td rowspan="1" colspan="1">–</td><td rowspan="1" colspan="1">–</td><td rowspan="1" colspan="1">–</td></tr><tr><td rowspan="1" colspan="10">Triactines 2</td></tr><tr><td rowspan="1" colspan="1">paired</td><td rowspan="1" colspan="1">60</td><td rowspan="1" colspan="1">79</td><td rowspan="1" colspan="1">104</td><td rowspan="1" colspan="1">
                        <italic>11</italic>
                      </td><td rowspan="1" colspan="1">3</td><td rowspan="1" colspan="1">3</td><td rowspan="1" colspan="1">4</td><td rowspan="1" colspan="1">
                        <italic>0.4</italic>
                      </td><td rowspan="1" colspan="1">50</td></tr><tr><td rowspan="1" colspan="1">unpaired</td><td rowspan="1" colspan="1">76</td><td rowspan="1" colspan="1">102</td><td rowspan="1" colspan="1">129</td><td rowspan="1" colspan="1">
                        <italic>15</italic>
                      </td><td rowspan="1" colspan="1">–</td><td rowspan="1" colspan="1">–</td><td rowspan="1" colspan="1">–</td><td rowspan="1" colspan="1">–</td><td rowspan="1" colspan="1">–</td></tr><tr><td rowspan="1" colspan="10">Tetractines</td></tr><tr><td rowspan="1" colspan="1">paired</td><td rowspan="1" colspan="1">50</td><td rowspan="1" colspan="1">77</td><td rowspan="1" colspan="1">93</td><td rowspan="1" colspan="1">
                        <italic>12</italic>
                      </td><td rowspan="1" colspan="1">2</td><td rowspan="1" colspan="1">4</td><td rowspan="1" colspan="1">5</td><td rowspan="1" colspan="1">
                        <italic>0.8</italic>
                      </td><td rowspan="1" colspan="1">20</td></tr><tr><td rowspan="1" colspan="1">unpaired</td><td rowspan="1" colspan="1">93</td><td rowspan="1" colspan="1">104</td><td rowspan="1" colspan="1">119</td><td rowspan="1" colspan="1">
                        <italic>11</italic>
                      </td><td rowspan="1" colspan="1">–</td><td rowspan="1" colspan="1">–</td><td rowspan="1" colspan="1">–</td><td rowspan="1" colspan="1">–</td><td rowspan="1" colspan="1">–</td></tr><tr><td rowspan="1" colspan="1">apical</td><td rowspan="1" colspan="1">11</td><td rowspan="1" colspan="1">21</td><td rowspan="1" colspan="1">29</td><td rowspan="1" colspan="1">
                        <italic>6</italic>
                      </td><td rowspan="1" colspan="1">–</td><td rowspan="1" colspan="1">–</td><td rowspan="1" colspan="1">–</td><td rowspan="1" colspan="1">–</td><td rowspan="1" colspan="1">–</td></tr></tbody></table></table-wrap></tp:treatment-sec><tp:treatment-sec><!--Section generated to contain objects referenced in tp:taxon-treatment.--><fig id="F1" position="float" orientation="portrait"><object-id xmlns:xlink="http://www.w3.org/1999/xlink" content-type="doi" xlink:type="simple">10.3897/zookeys.906.47164.figure1</object-id><object-id xmlns:xlink="http://www.w3.org/1999/xlink" content-type="arpha" xlink:type="simple">81D64469-17A2-5FED-990E-B8C3090A4E61</object-id><label>Figure 1.</label><caption><p>Distribution of <italic><tp:taxon-name><tp:taxon-name-part taxon-name-part-type="genus" reg="Leucosolenia">Leucosolenia</tp:taxon-name-part></tp:taxon-name></italic><bold>A</bold> location in the Pacific Ocean <bold>B</bold> detail of the type locality in the Japanese coast: (1) Komandorski Islands (<italic><tp:taxon-name><tp:taxon-name-part taxon-name-part-type="genus" reg="Leucosolenia">L.</tp:taxon-name-part> <tp:taxon-name-part taxon-name-part-type="species" reg="albatrossi">albatrossi</tp:taxon-name-part></tp:taxon-name></italic> Hôzawa, 1918); (2) Comau Fjord (<italic><tp:taxon-name><tp:taxon-name-part taxon-name-part-type="genus" reg="Leucosolenia">L.</tp:taxon-name-part> <tp:taxon-name-part taxon-name-part-type="species" reg="australis">australis</tp:taxon-name-part></tp:taxon-name></italic> Brøndsted, 1931); (3) Cook Strait, Poverty Bay, Kawakawa (<italic><tp:taxon-name><tp:taxon-name-part taxon-name-part-type="genus" reg="Leucosolenia">L.</tp:taxon-name-part> <tp:taxon-name-part taxon-name-part-type="species" reg="echinata">echinata</tp:taxon-name-part></tp:taxon-name></italic> Kirk, 1893); (4) Francisco Bay, California; Sukumo ôsima, Kôti Prefecture, Sagimi Sea (<italic><tp:taxon-name><tp:taxon-name-part taxon-name-part-type="genus" reg="Leucosolenia">L.</tp:taxon-name-part> <tp:taxon-name-part taxon-name-part-type="species" reg="eleanor">eleanor</tp:taxon-name-part></tp:taxon-name></italic> Urban, 1906); (5) Tierra del Fuego (<italic><tp:taxon-name><tp:taxon-name-part taxon-name-part-type="genus" reg="Leucosolenia">L.</tp:taxon-name-part> <tp:taxon-name-part taxon-name-part-type="species" reg="feuerlandica">feuerlandica</tp:taxon-name-part></tp:taxon-name></italic> Tanita, 1942); (6) Port Phillip Heads, Australia, and New Zealand (<italic><tp:taxon-name><tp:taxon-name-part taxon-name-part-type="genus" reg="Leucosolenia">L.</tp:taxon-name-part> <tp:taxon-name-part taxon-name-part-type="species" reg="lucasi">lucasi</tp:taxon-name-part></tp:taxon-name></italic> Dendy, 1891); (7) Macquarie Island (<italic><tp:taxon-name><tp:taxon-name-part taxon-name-part-type="genus" reg="Leucosolenia">L.</tp:taxon-name-part> <tp:taxon-name-part taxon-name-part-type="species" reg="macquariensis">macquariensis</tp:taxon-name-part></tp:taxon-name></italic> Dendy, 1918); (8) Wakayama Prefecture (<italic><tp:taxon-name><tp:taxon-name-part taxon-name-part-type="genus" reg="Leucosolenia">L.</tp:taxon-name-part> <tp:taxon-name-part taxon-name-part-type="species" reg="minuta">minuta</tp:taxon-name-part></tp:taxon-name></italic> Tanita, 1943); (9) Onagawa Bay (<italic><tp:taxon-name><tp:taxon-name-part taxon-name-part-type="genus" reg="Leucosolenia">L.</tp:taxon-name-part> <tp:taxon-name-part taxon-name-part-type="species" reg="mollis">mollis</tp:taxon-name-part></tp:taxon-name></italic> Tanita, 1941); (10) Monterey Bay, California (<italic><tp:taxon-name><tp:taxon-name-part taxon-name-part-type="genus" reg="Leucosolenia">L.</tp:taxon-name-part> <tp:taxon-name-part taxon-name-part-type="species" reg="nautilia">nautilia</tp:taxon-name-part></tp:taxon-name></italic> Laubenfels, 1930); (11) Mie Prefecture (<italic><tp:taxon-name><tp:taxon-name-part taxon-name-part-type="genus" reg="Leucosolenia">L.</tp:taxon-name-part> <tp:taxon-name-part taxon-name-part-type="species" reg="pyriformis">pyriformis</tp:taxon-name-part></tp:taxon-name></italic> Tanita, 1943); (12) New Zealand (<italic><tp:taxon-name><tp:taxon-name-part taxon-name-part-type="genus" reg="Leucosolenia">L.</tp:taxon-name-part> <tp:taxon-name-part taxon-name-part-type="species" reg="rosea">rosea</tp:taxon-name-part></tp:taxon-name></italic> Kirk, 1896); (13) Yodomi, Sagami Sea (<italic><tp:taxon-name><tp:taxon-name-part taxon-name-part-type="genus" reg="Leucosolenia">L.</tp:taxon-name-part> <tp:taxon-name-part taxon-name-part-type="species" reg="serica">serica</tp:taxon-name-part></tp:taxon-name></italic> Tanita, 1942); (14) Matsushima Bay, Onagawa Bay, Izushima (<italic><tp:taxon-name><tp:taxon-name-part taxon-name-part-type="genus" reg="Leucosolenia">L.</tp:taxon-name-part> <tp:taxon-name-part taxon-name-part-type="species" reg="tenera">tenera</tp:taxon-name-part></tp:taxon-name></italic> Tanita, 1940); (15) Wagu Miye Prefecture (<italic><tp:taxon-name><tp:taxon-name-part taxon-name-part-type="genus" reg="Leucosolenia">L.</tp:taxon-name-part> <tp:taxon-name-part taxon-name-part-type="species" reg="ventosa">ventosa</tp:taxon-name-part></tp:taxon-name></italic> Hôzawa, 1940); (*) Qingdao (<italic><tp:taxon-name><tp:taxon-name-part taxon-name-part-type="genus" reg="Leucosolenia">L.</tp:taxon-name-part> <tp:taxon-name-part taxon-name-part-type="species" reg="qingdaoensis">qingdaoensis</tp:taxon-name-part></tp:taxon-name></italic> sp. nov.).</p></caption><graphic xmlns:xlink="http://www.w3.org/1999/xlink" xlink:href="zookeys-906-001-g001.jpg" position="float" orientation="portrait" xlink:type="simple" id="oo_374193.jpg"><uri content-type="original_file" xlink:type="simple">https://binary.pensoft.net/fig/374193</uri></graphic></fig></tp:treatment-sec><ref-list><ref id="B6"><mixed-citation xmlns:xlink="http://www.w3.org/1999/xlink" xlink:type="simple"><person-group><name name-style="western"><surname>Hôzawa</surname><given-names>S</given-names></name></person-group> (<year>1918</year>) <article-title>Reports on the calcareous sponges collected during 1906 by the United States Fisheries Steamer Albatross in the Northwestern Pacific.</article-title><source>Proceedings of the United States National Museum</source><volume>54</volume>: <fpage>525</fpage>–<lpage>556</lpage>. <ext-link xlink:type="simple" ext-link-type="doi" xlink:href="10.5479/si.00963801.54-2247.525">https://doi.org/10.5479/si.00963801.54-2247.525</ext-link></mixed-citation></ref><ref id="B1"><mixed-citation xmlns:xlink="http://www.w3.org/1999/xlink" xlink:type="simple"><person-group><name name-style="western"><surname>Azevedo</surname><given-names>F</given-names></name><name name-style="western"><surname>Hajdu</surname><given-names>E</given-names></name><name name-style="western"><surname>Willenz</surname><given-names>P</given-names></name><name name-style="western"><surname>Klautau</surname><given-names>M</given-names></name></person-group> (<year>2009</year>) <article-title>New records of Calcareous sponges (<tp:taxon-name><tp:taxon-name-part taxon-name-part-type="phylum">Porifera</tp:taxon-name-part></tp:taxon-name>, <tp:taxon-name><tp:taxon-name-part taxon-name-part-type="class">Calcarea</tp:taxon-name-part></tp:taxon-name>) from the Chilean coast.</article-title><source>Zootaxa</source><volume>2072</volume>(<issue>1</issue>): <fpage>1</fpage>–<lpage>30</lpage>. <ext-link xlink:type="simple" ext-link-type="doi" xlink:href="10.11646/zootaxa.2072.1.1">https://doi.org/10.11646/zootaxa.2072.1.1</ext-link></mixed-citation></ref><ref id="B9"><mixed-citation xmlns:xlink="http://www.w3.org/1999/xlink" xlink:type="simple"><person-group><name name-style="western"><surname>Kirk</surname><given-names>HB</given-names></name></person-group> (<year>1893</year>) <article-title>Contribution to the knowledge of the New Zealand sponges.</article-title><source>Transactions of the New Zealand Institute</source><volume>26</volume>: <fpage>175</fpage>–<lpage>179</lpage>. <ext-link xlink:type="simple" ext-link-type="uri" xlink:href="https://biodiversitylibrary.org/page/9780834">https://biodiversitylibrary.org/page/9780834</ext-link></mixed-citation></ref><ref id="B11"><mixed-citation xmlns:xlink="http://www.w3.org/1999/xlink" xlink:type="simple"><person-group><name name-style="western"><surname>Laubenfels</surname><given-names>MWde</given-names></name></person-group> (<year>1932</year>) <article-title>The marine and fresh-water sponges of California.</article-title><source>Proceedings of the United States National Museum</source><volume>81</volume>(<issue>2927</issue>): <fpage>1</fpage>–<lpage>140</lpage>. <ext-link xlink:type="simple" ext-link-type="doi" xlink:href="10.5479/si.00963801.81-2927.1">https://doi.org/10.5479/si.00963801.81-2927.1</ext-link></mixed-citation></ref><ref id="B4"><mixed-citation xmlns:xlink="http://www.w3.org/1999/xlink" xlink:type="simple"><person-group><name name-style="western"><surname>Dendy</surname><given-names>A</given-names></name></person-group> (<year>1891</year>) <article-title>A monograph of the Victorian sponges, I. The organisation and classification of the <tp:taxon-name><tp:taxon-name-part taxon-name-part-type="class">Calcarea</tp:taxon-name-part></tp:taxon-name> Homocoela, with descriptions of the Victorian Species.</article-title><source>Transactions of the Royal Society of Victoria</source><volume>3</volume>: <fpage>1</fpage>–<lpage>81</lpage>.</mixed-citation></ref><ref id="B5"><mixed-citation xmlns:xlink="http://www.w3.org/1999/xlink" xlink:type="simple"><person-group><name name-style="western"><surname>Dendy</surname><given-names>A</given-names></name></person-group> (<year>1918</year>) Calcareous sponges. Scientific Reports of the Australasian Antarctic Expedition, 1911–1914, Series C, Zoology and Botany 6(1): 1–17.</mixed-citation></ref><ref id="B18"><mixed-citation xmlns:xlink="http://www.w3.org/1999/xlink" xlink:type="simple"><person-group><name name-style="western"><surname>Tanita</surname><given-names>S</given-names></name></person-group> (<year>1943</year>) <article-title>Studies on the <tp:taxon-name><tp:taxon-name-part taxon-name-part-type="class">Calcarea</tp:taxon-name-part></tp:taxon-name> of Japan.</article-title><source>Science Reports of the Tôhoku Imperial University</source><volume>17</volume>: <fpage>353</fpage>–<lpage>490</lpage>.</mixed-citation></ref><ref id="B15"><mixed-citation xmlns:xlink="http://www.w3.org/1999/xlink" xlink:type="simple"><person-group><name name-style="western"><surname>Tanita</surname><given-names>S</given-names></name></person-group> (<year>1941</year>) <article-title>Calcareous sponges obtained from Onagawa Bay and its vicinity.</article-title><source>Science Reports of the Tôhoku Imperial University</source><volume>16</volume>(<issue>3</issue>): <fpage>263</fpage>–<lpage>282</lpage>.</mixed-citation></ref><ref id="B14"><mixed-citation xmlns:xlink="http://www.w3.org/1999/xlink" xlink:type="simple"><person-group><name name-style="western"><surname>Tanita</surname><given-names>S</given-names></name></person-group> (<year>1940</year>) <article-title>Calcareous sponges of Matsushima Bay.</article-title><source>Science Reports of the Tôhoku Imperial University</source><volume>4</volume>(<issue>15</issue>): <fpage>165</fpage>–<lpage>177</lpage>.</mixed-citation></ref><ref id="B7"><mixed-citation xmlns:xlink="http://www.w3.org/1999/xlink" xlink:type="simple"><person-group><name name-style="western"><surname>Hôzawa</surname><given-names>S</given-names></name></person-group> (<year>1940</year>) <article-title>On some calcareous sponges from Japan.</article-title><source>Science Reports of the Tohoku Imperial University</source><volume>15</volume>: <fpage>29</fpage>–<lpage>58</lpage>.</mixed-citation></ref></ref-list></tp:taxon-treatment>
